# Supplementary material for: Functional Analysis of RE1 Silencing Transcription Factor as a Putative Tumor Suppressor in Human Endometrial Cancer
Source: Int J Mol Sci. 2024 Sep 7;25(17):9693. doi: 10.3390/ijms25179693 (PMC11395688; doi:10.3390/ijms25179693)
Supplement: Supplementary file 1 [file ijms-25-09693-s001.zip]

Archive with 1 entries (1 files):
- ijms-3168771-supplementary.pdf
